# Supplementary material for: Considerations for Neuromorphic Supercomputing in Semiconducting and Superconducting Optoelectronic Hardware
Source: Front Neurosci. 2021 Sep 6;15:732368. doi: 10.3389/fnins.2021.732368 (PMC8450355; doi:10.3389/fnins.2021.732368)
Supplement: Supplementary file 2 [file Presentation_2.zip]

Archive with 2 entries (2 files):
- SI_Bib.bbl
- __MACOSX/._SI_Bib.bbl
