# Supplementary material for: Considerations for Neuromorphic Supercomputing in Semiconducting and Superconducting Optoelectronic Hardware
Source: Front Neurosci. 2021 Sep 6;15:732368. doi: 10.3389/fnins.2021.732368 (PMC8450355; doi:10.3389/fnins.2021.732368)
Supplement: Supplementary file 2 [file Presentation_2.zip › SI_Bib.bbl]

\begin{thebibliography}{1}

\bibitem{chicca2014neuromorphic}
Elisabetta Chicca, Fabio Stefanini, Chiara Bartolozzi, and Giacomo Indiveri.
\newblock Neuromorphic electronic circuits for building autonomous cognitive
  systems.
\newblock {\em Proceedings of the IEEE}, 102(9):1367--1388, 2014.

\bibitem{linares2003design}
Bernab{\'e} Linares-Barranco and Teresa Serrano-Gotarredona.
\newblock On the design and characterization of femtoampere current-mode
  circuits.
\newblock {\em ieee journal of solid-state circuits}, 38(8):1353--1363, 2003.

\bibitem{wu2009metal}
Yung-Hsien Wu, Bo-Yu Chen, Lun-Lun Chen, Jia-Rong Wu, and Min-Lin Wu.
\newblock Metal-insulator-metal capacitor with high capacitance density and low
  leakage current using zrtio 4 film.
\newblock {\em Applied Physics Letters}, 95(11):113502, 2009.

\bibitem{matula1979electrical}
Richard~Allen Matula.
\newblock Electrical resistivity of copper, gold, palladium, and silver.
\newblock {\em Journal of Physical and Chemical Reference Data},
  8(4):1147--1298, 1979.

\bibitem{indiveri2019importance}
Giacomo Indiveri and Yulia Sandamirskaya.
\newblock The importance of space and time for signal processing in
  neuromorphic agents: the challenge of developing low-power, autonomous agents
  that interact with the environment.
\newblock {\em IEEE Signal Processing Magazine}, 36(6):16--28, 2019.

\bibitem{tolpygo2016superconductor}
Sergey~K Tolpygo.
\newblock Superconductor digital electronics: Scalability and energy efficiency
  issues.
\newblock {\em Low Temperature Physics}, 42(5):361--379, 2016.

\bibitem{clbr2006}
J.~Clarke and A.I. Braginski, editors.
\newblock {\em The SQUID handbook}.
\newblock Wiley-VCH.

\bibitem{jaycox1981planar}
J~Jaycox and M~Ketchen.
\newblock Planar coupling scheme for ultra low noise dc squids.
\newblock {\em IEEE Transactions on Magnetics}, 17(1):400--403, 1981.

\end{thebibliography}
